# Supplementary material for: B cell receptor dependent enhancement of dengue virus infection
Source: PLoS Pathog. 2024 Oct 31;20(10):e1012683. doi: 10.1371/journal.ppat.1012683 (PMC11556684; doi:10.1371/journal.ppat.1012683)
Supplement: S1 Data — (XLSX) [file ppat.1012683.s013.xlsx]

## Sheet: Figure 1D
Mock	DC-SIGN	CR6261	VDB11	VDB33	4E11
0.061	17	0.09	11.8	15.6	6.27
0.12	17.6	0.13	11.8	15.1	5.43
0.11	19.7	0.074	11.2	15.3	6.04

## Sheet: Figure 1F
Concentration	VDB11			VDB33			4E11
2.5	15.7	15.2	16	25.4	25.2	24.3	5.44	5.56	5.91
0.625	26.2	21.9	22.4	27.1	27.4	27	16	16.8	16.8
0.15625	26.9	24.6	23.3	21.8	24.8	26.1	23.1	21.8	23.3
0.039063	18.1	16.6	17	17.1	19.8	19.6	24.6	23.9	21.9
0.009766	4.54	4.41	3.89	10.4	11	12.5	18.5	15.2	14.6
0.002441	0.21	0.18	0.17	3.06	4.09	4.52	5.31	4.46	2.89
0.00061	0.091	0.069	0.06	0.23	0.4	0.23	0.56	0.28	0.28
0.000153	0.08	0.084	0.082	0.081	0.094	0.093	0.035	0.092	0.082
3.81e-05	0.082	0.1	0.11	0.023	0.07	0.13	0.093	0.14	0.035
9.54e-06	0.046	0.047	0.047	0.14	0.058	0.12	0.14	0.11	0.083
0	0.12	0.13	0.07	0.057	0.08	0.11	0.093	0.11	0.094

## Sheet: Figure 1G
	ADE AUC Value	BDE % dsRed Positive
VDB11	50.84	11.8	11.8	11.2
VDB33	63.95				15.6	15.1	15.3
400000000000	33.35							6.27	5.43	6.04

## Sheet: Figure 2A
	7B9 (1 ug)		2F3 (1 ug)
DENV1	1.396	1.072	0.12	0.11
DENV2	1.388	1.342	0.09	0.1
DENV3	1.157	1.222	0.14	0.1
DENV4	1.356	1.337	0.1	0.09
ZIKV	0.646	0.7	0.47	0.52

## Sheet: Figure 2D
	Uninfected			MOI 10
2F3	0.476	0.586	0.44	1.1	1.1	0.806
7B9	0.659	0.842	0.696	18.2	11.6	13.4

## Sheet: Figure 2H
Mock	DENV Only	X-link Only	DENV + VDB33 + X-link
0.3	0.37	0.2	2.6
0.22	0.34	0.11	1.67
0.21	0.27	0.1	2.12
0.082	0.4	0.17	7.12
0.088	0.42	0.13	8.17
0.2	0.59	0.086	6.44

## Sheet: Figure 3D
	0	28	90
302	0	0.02435	0.027
303	0.00154	0.01059	0.015
304	0	0.0476	0.00401
305	0.013	0.1	0.023
306	0	0.00471	0.00755
307	0	0.05339	0.036
308	0.00318	0.023	0.024
309	0.00536	0.06897	0.00653

## Sheet: Figure 3F
	0	28	90
302	0	0.00543	0.0033
303	0.00063	0.00243	0.000196
304	0	0	0
305	0.000226	0	0.000148
306	0	0	0.000138
307	0	0	0
308	0	0	0
309	0	0	0

## Sheet: Figure 3H
	0	28	90
302	0	0	0.00544
303	0	0	0
304	0	0.028	0
305	0.01	0.00284	0.00264
306	0.00252	0	0
307	0.003	0.008	0.00109
308	0.006	0	0.00432
309	0	0.01537	0.005
